# Supplementary material for: Gravity complexes as a focus of seafloor fluid seepage: the Rio Grande Cone, SE Brazil
Source: Sci Rep. 2023 Mar 21;13:4590. doi: 10.1038/s41598-023-31815-1 (PMC10030975; doi:10.1038/s41598-023-31815-1)
Supplement: Supplementary file 5 — Supplementary Information 1. [file 41598_2023_31815_MOESM5_ESM.xlsx]

## Sheet: Suppl data 1
PC71			PC76			PC83
Depth cmbsf	Cl- ppm		Depth cmbsf	Cl- ppm		Depth cmbsf	Cl- ppm
20	19678.2		178	19448.8		82	21844.6
60	20317.4		210	20116.2		142.5	22584.2
100	19020.8		260	19466.4		180	20325
213	20630.6		305	17586		251	22434.4
258	21430.8		538	13182.6		291.5	22974.2
513	17061.2		588	19177.2		325.5	22416.6
536	18950.8		592	14623		405.5	26033.4
569	22238		607	11643		455.5	18996.4
604	18845		665	27492		555.5	20020.4
654	19094.4		687	18888.6		605.5	20267
696	22053.4		717	15551.4		705.5	20942.8
736	21632.4		967	17747.2		755.5	22763.4
829	21659		746	15707.2		805.5	20770.2
869	21791.4		772	17180.4		max	26033.4
969	21791.8		820	22736.8		min	18996.4
1009	20759.6		856	16817.2
1059	22049.8		860	25125.4
1119	21002		max	27492
max	22238		min	11643
min	17061.2
