# Supplementary material for: Gravity complexes as a focus of seafloor fluid seepage: the Rio Grande Cone, SE Brazil
Source: Sci Rep. 2023 Mar 21;13:4590. doi: 10.1038/s41598-023-31815-1 (PMC10030975; doi:10.1038/s41598-023-31815-1)
Supplement: Supplementary file 6 — Supplementary Information 2. [file 41598_2023_31815_MOESM6_ESM.xlsx]

## Sheet: Sheet1
Sample type	Location	Depth (cmbsf)	C1 (mM)	C2 + C3 (mM)	C1/(C2+C3)	d13C (‰) C1	14C (pmc) C1
vent bubble	ROV 1B	-	5.04501	0.00302278	1669	-67.44	<0.4
vent bubble	ROV03A	-	14.6529	0.00777755	1884	-68.07	<0.4
vent bubble	ROV03B	-	30.4685	0.0163633	1862	-68.2	<0.4
vent bubble	ROV04	-	37.4738	0.0160281	2338	-66.54	<0.4
gas hydrate	PC71	150	4.80706	0.00182664	2631.65	-70.27	N/A
gas hydrate	PC71	450	0.209073	8.11012e-05	2577.93	N/A	N/A
gas hydrate	PC71	1065	14.5856	0.00564211	2585.13	-68.47	N/A
gas hydrate	PC71	1110	33.4248	0.00984301	3395.79	-68.52	N/A
gas hydrate	PC71	1255	7.93572	0.00325149	2440.64	-68.37	N/A
gas hydrate	PC71	1460	0.159895	8.18452e-05	1953.63	N/A	N/A
gas hydrate	PC76	915	22.9494	0.00810417	2831.81	-68.7455	N/A
gas hydrate	PC76	940	7.68144	0.00207068	3709.61	-69.02	N/A
gas hydrate	PC76	1085	11.3745	0.00228423	4979.61	-68.24	N/A
gas hydrate	PC76	1150	7.20969	0.00261086	2761.42	-68.42	N/A
gas hydrate	PC76	1170	32.5918	0.0101548	3209.51	-68.21	N/A
gas hydrate	PC76	1255	2.16697	0.000732887	2956.75	-68.06	N/A
gas hydrate	PC83	100	6.95795	C2 + C3 bdl	-	-67.84	<0.4
gas hydrate	PC83	110	1.21489	C2 + C3 bdl	-	-67.89	N/A
pore gas, pockmark	PC71	140	5.5098	0.00127902	4307.84	N/A	N/A
pore gas, pockmark	PC71	163	4.84816	0.00416232	1164.77	N/A	N/A
pore gas, pockmark	PC71	248	8.17822	0.00286549	2854.04	N/A	N/A
pore gas, pockmark	PC71	288	1.69451	0.00126352	1341.1	N/A	N/A
pore gas, pockmark	PC71	288	1.72341	0.00130768	1317.92	N/A	N/A
pore gas, pockmark	PC71	333	0.914909	0.00110614	827.119	N/A	N/A
pore gas, pockmark	PC71	396	1.78516	0.00081059	2202.29	N/A	N/A
pore gas, pockmark	PC71	486	2.20006	0.00217623	1010.95	N/A	N/A
pore gas, pockmark	PC71	554	1.74501	0.00242348	720.044	N/A	N/A
pore gas, pockmark	PC71	676	1.52663	0.00622193	245.362	N/A	N/A
pore gas, pockmark	PC71	809	2.02183	0.00185194	1091.74	N/A	N/A
pore gas, pockmark	PC71	949	0.874091	0.00177908	491.316	N/A	N/A
pore gas, pockmark	PC71	1099	0.800756	0.00167874	476.998	N/A	N/A
pore gas, pockmark	PC76	150	1.62859	0.000567708	2868.72	N/A	N/A
pore gas, pockmark	PC76	290	1.67448	0.000476935	3510.92	N/A	N/A
pore gas, pockmark	PC76	370	1.30044	C2 + C3 bdl	-	-68.46	N/A
pore gas, pockmark	PC76	465	2.45975	0.00112277	2190.8	N/A	N/A
pore gas, pockmark	PC76	500	1.74275	0.000798363	2182.9	N/A	N/A
pore gas, pockmark	PC76	650	1.8898	0.0014308	1320.79	-66.66	N/A
pore gas, pockmark	PC83	130	1.14055	0.00226908	502.648	-67.096	N/A
pore gas, pockmark	PC83	242	1.48841	0.00255442	582.678	-67.341	N/A
pore gas, pockmark	PC83	279	1.54892	0.00214206	723.098	-67.504	0.7
pore gas, pockmark	PC83	393	0.515324	0.00154207	334.178	-66.85	N/A
pore gas, background	PC75	150	0.0943372	0.000343406	274.71	N/A	N/A
pore gas, background	PC75	300	0.0567389	0.00035453	160.04	N/A	N/A
pore gas, background	PC75	450	0.0665418	0.000136827	486.319	N/A	N/A
pore gas, background	PC75	600	0.023089	0.000177751	129.895	N/A	N/A
pore gas, background	PC75	750	0.0828344	0.000128783	643.211	N/A	N/A
pore gas, background	PC75	900	1.36591	0.000347959	3925.48	N/A	N/A
pore gas, background	PC75	1050	3.33344	0.000135865	24535	-98.37	N/A
pore gas, background	PC75	1200	4.61177	0.000570092	8089.53	-76.08	N/A
pore gas, background	PC75	1350	1.96723	0.000356324	5520.92	N/A	N/A
pore gas, background	PC75	1500	4.01538	0.00049554	8103.03	-90.32	N/A
pore gas, background	PC75	1650	2.52842	0.000382071	6617.66	N/A	N/A
pore gas, background	PC75	1800	3.47448	0.000509393	6820.83	N/A	N/A
pore gas, background	PC75	1900	3.13458	0.00027463	11413.8	-83.36	N/A
pore gas, background	PC75	1960	3.00541	0.000119602	25128.4	-87.68	N/A
pore gas, background	PC75	2250	2.39647	0.000485205	4939.08	-81.26	N/A
pore gas, background	PC75	2400	2.55146	0.000597526	4270.04	-87.29	N/A
pore gas, background	PC75	2550	2.13765	0.000260177	8216.14	-80.08	N/A
pore gas, background	PC75	2700	2.44435	0.000103901	23525.8	N/A	N/A
pore gas, background	PC75	2850	1.89667	0.000429973	4411.13	N/A	N/A
pore gas, background	PC75	3000	1.75536	0.000571906	3069.33	N/A	N/A
pore gas, background	PC75	3150	1.91994	0.000415269	4623.37	N/A	N/A
pore gas, background	PC75	3300	1.33807	0.000548928	2437.61	-81.96	N/A
pore gas, background	PC75	3450	0.772721	0.000139536	5537.8	N/A	N/A
pore gas, background	PC75	3600	0.699405	0.00207366	337.28	N/A	N/A
pore gas, background	PC75	3750	0.647466	0.000121904	5311.28	-73.31	N/A
pore gas, background	PC80	150	0.204255	C2 + C3 bdl	-	N/A	N/A
pore gas, background	PC80	300	0.176791	C2 + C3 bdl	-	N/A	N/A
pore gas, background	PC80	400	0.173534	0.000976405	177.727	N/A	N/A
pore gas, background	PC80	525	0.1778	C2 + C3 bdl	-	N/A	N/A
pore gas, background	PC80	675	0.190444	0.00126822	150.166	N/A	N/A
pore gas, background	PC80	825	0.204623	C2 + C3 bdl	-	N/A	N/A
pore gas, background	PC80	975	1.11015	0.000246235	4508.51	-96	2.1
pore gas, background	PC80	1125	1.67542	0.000248428	6744.1	N/A	N/A
pore gas, background	PC80	1275	1.62678	C2 + C3 bdl	-	N/A	N/A
pore gas, background	PC80	1425	2.21076	0.000876149	2523.27	N/A	N/A
pore gas, background	PC80	1575	2.05705	C2 + C3 bdl	-	N/A	N/A
pore gas, background	PC80	1725	1.64822	C2 + C3 bdl	-	N/A	N/A
pore gas, background	PC80	1875	1.79032	C2 + C3 bdl	-	N/A	N/A
pore gas, background	PC80	2025	1.24817	C2 + C3 bdl	-	N/A	N/A
pore gas, background	PC80	2175	1.17091	C2 + C3 bdl	-	N/A	N/A
pore gas, background	PC80	2325	1.43272	C2 + C3 bdl	-	N/A	N/A
pore gas, background	PC80	2475	0.930965	C2 + C3 bdl	-	N/A	N/A
pore gas, background	PC80	2625	0.83796	C2 + C3 bdl	-	N/A	N/A
pore gas, background	PC80	2760	1.58858	C2 + C3 bdl	-	N/A	N/A
pore gas, background	PC80	2910	1.35165	C2 + C3 bdl	-	N/A	N/A
pore gas, background	PC80	3060	1.56533	C2 + C3 bdl	-	N/A	N/A
pore gas, background	PC80	3203	1.07585	C2 + C3 bdl	-	N/A	N/A
pore gas, background	PC80	3353	0.844489	C2 + C3 bdl	-	N/A	N/A
pore gas, background	PC80	3498	0.676127	0.000961945	702.875	N/A	N/A
pore gas, background	PC80	3645	1.08423	0.00100432	1079.56	N/A	N/A
N/A = not analysed
bdl = below detection limit
pmc = percentage of modern carbon
