# Supplementary material for: Gravity complexes as a focus of seafloor fluid seepage: the Rio Grande Cone, SE Brazil
Source: Sci Rep. 2023 Mar 21;13:4590. doi: 10.1038/s41598-023-31815-1 (PMC10030975; doi:10.1038/s41598-023-31815-1)
Supplement: Supplementary file 7 — Supplementary Information 3. [file 41598_2023_31815_MOESM7_ESM.xlsx]

## Sheet: Sheet1
Depth (m)	Temperature (°C)
0.021	19.9301
0.042	19.9314
0.078	19.9303
0.128	19.9319
0.178	19.9324
0.178	19.9319
0.199	19.9315
0.2	19.9321
0.235	19.931
0.235	19.931
0.235	19.9307
0.235	19.9312
0.235	19.9314
0.235	19.9314
0.235	19.9312
0.235	19.9314
0.235	19.9315
0.236	19.9323
0.236	19.9326
0.256	19.9308
0.256	19.9314
0.256	19.9315
0.257	19.9314
0.257	19.9326
0.285	19.9312
0.285	19.9312
0.285	19.9315
0.285	19.9312
0.285	19.931
0.285	19.9317
0.285	19.9319
0.286	19.9321
0.286	19.9322
0.306	19.931
0.306	19.9308
0.307	19.9314
0.307	19.9319
0.307	19.9319
0.307	19.9324
0.307	19.9319
0.307	19.9321
0.342	19.9312
0.342	19.9308
0.342	19.9314
0.342	19.9315
0.342	19.9317
0.342	19.9319
0.343	19.9321
0.343	19.9321
0.343	19.9323
0.364	19.9312
0.364	19.9319
0.364	19.9323
0.364	19.9317
0.392	19.931
0.392	19.9314
0.392	19.9314
0.393	19.9323
0.393	19.9322
0.393	19.9324
0.393	19.9324
0.393	19.9324
0.393	19.9326
0.393	19.9326
0.393	19.9321
0.393	19.9319
0.393	19.9317
0.393	19.9322
0.393	19.9322
0.414	19.9308
0.414	19.9321
0.414	19.9322
0.414	19.9324
0.414	19.9322
0.414	19.9322
0.449	19.9312
0.449	19.9307
0.449	19.9312
0.45	19.9323
0.45	19.9323
0.45	19.9329
0.45	19.9323
0.45	19.9323
0.45	19.9324
0.45	19.9324
0.464	19.9308
0.464	19.9328
0.499	19.9314
0.5	19.9328
0.521	19.9317
0.571	19.931
0.607	19.9323
0.607	19.9314
0.657	19.9319
0.657	19.9315
0.657	19.9321
0.678	19.9319
0.736	19.9317
0.764	19.9319
0.764	19.9319
0.786	19.9319
0.871	19.9315
0.871	19.9315
0.871	19.9321
0.893	19.9315
0.922	19.9312
0.922	19.9312
1	19.9312
1.029	19.9317
1.05	19.9315
1.086	19.9308
1.086	19.9312
1.108	19.9314
1.136	19.931
1.158	19.9315
1.193	19.9314
1.208	19.9312
1.244	19.9312
1.294	19.931
1.294	19.9314
1.351	19.9307
1.351	19.931
1.372	19.9307
1.401	19.9308
1.458	19.9317
1.473	19.9312
1.508	19.9326
1.508	19.9317
1.508	19.9314
1.53	19.9315
1.566	19.9319
1.616	19.9319
1.637	19.9315
1.666	19.9333
1.723	19.9349
1.723	19.9342
1.744	19.9335
1.773	19.936
1.795	19.9322
1.845	19.9367
1.845	19.9354
1.879	19.9353
1.879	19.9351
1.88	19.9382
1.88	19.9381
1.88	19.9375
1.88	19.9365
1.901	19.9352
1.901	19.9356
1.901	19.9351
1.901	19.9358
1.902	19.9377
1.929	19.9338
1.929	19.9361
1.929	19.9356
1.929	19.9349
1.929	19.9349
1.929	19.9354
1.929	19.9354
1.929	19.9354
1.929	19.9354
1.929	19.9347
1.929	19.9345
1.929	19.9358
1.93	19.9382
1.951	19.9331
1.951	19.9354
1.951	19.9351
1.951	19.9347
1.986	19.936
1.986	19.933
1.986	19.9347
1.987	19.9356
1.987	19.9367
1.987	19.9372
1.988	19.9377
1.988	19.9379
2.008	19.9382
2.008	19.9358
2.008	19.9368
2.008	19.9374
2.009	19.9373
2.009	19.9379
2.009	19.9382
2.036	19.9374
2.037	19.9363
2.038	19.9375
2.058	19.9337
2.058	19.936
2.058	19.9377
2.094	19.9346
2.094	19.9381
2.094	19.9372
2.094	19.9375
2.094	19.9375
2.094	19.9381
2.094	19.9381
2.094	19.9381
2.094	19.9375
2.094	19.9375
2.095	19.937
2.095	19.9374
2.095	19.9377
2.115	19.9365
2.116	19.9381
2.116	19.9372
2.116	19.9372
2.116	19.937
2.144	19.9372
2.144	19.937
2.145	19.9377
2.145	19.937
2.145	19.9372
2.145	19.9374
2.165	19.9342
2.165	19.9328
2.166	19.9375
2.166	19.9375
2.166	19.9375
2.201	19.9347
2.201	19.9324
2.201	19.9335
2.202	19.9372
2.202	19.9372
2.202	19.9377
2.202	19.9375
2.202	19.9377
2.202	19.9384
2.202	19.9386
2.202	19.9393
2.202	19.9372
2.202	19.937
2.202	19.937
2.216	19.9375
2.216	19.9375
2.216	19.9377
2.216	19.9379
2.216	19.9379
2.216	19.9375
2.216	19.9374
2.216	19.9373
2.217	19.9373
2.251	19.9354
2.251	19.9349
2.252	19.9377
2.252	19.9386
2.252	19.9384
2.252	19.9377
2.252	19.9372
2.252	19.9374
2.272	19.9356
2.274	19.9389
2.301	19.9354
2.302	19.9379
2.302	19.9386
2.302	19.9374
2.324	19.9391
2.358	19.9354
2.38	19.9347
2.466	19.9345
2.516	19.9349
2.516	19.9351
2.516	19.9354
2.537	19.9351
2.537	19.9349
2.587	19.9351
2.623	19.9353
2.673	19.9351
2.673	19.9351
2.695	19.9349
2.752	19.9356
2.78	19.9353
2.838	19.9344
2.838	19.934
2.852	19.9344
2.945	19.9353
2.945	19.9349
2.959	19.9346
3.017	19.9358
3.045	19.9356
3.045	19.9354
3.067	19.9351
3.102	19.9345
3.174	19.934
3.21	19.9317
3.21	19.9329
3.224	19.9312
3.26	19.9315
3.317	19.9314
3.317	19.9315
3.331	19.9315
3.389	19.9307
3.389	19.9307
3.417	19.9303
3.474	19.931
3.474	19.9303
3.525	19.9308
3.546	19.9305
3.546	19.9307
3.582	19.9305
3.632	19.9296
3.653	19.9301
3.689	19.9303
3.703	19.9284
3.739	19.9285
3.739	19.9296
3.789	19.9275
3.811	19.9271
3.811	19.9278
3.847	19.9271
3.861	19.9171
3.861	19.9245
3.897	19.9227
3.897	19.9261
3.953	19.9241
3.954	19.9164
4.004	19.9166
4.004	19.9167
4.025	19.9166
4.06	19.9231
4.06	19.9134
4.061	19.9157
4.061	19.9151
4.061	19.9154
4.061	19.9158
4.061	19.9162
4.061	19.9167
4.061	19.9194
4.075	19.9128
4.075	19.915
4.075	19.9153
4.075	19.916
4.075	19.9164
4.075	19.9168
4.11	19.9178
4.111	19.9143
4.111	19.9136
4.111	19.913
4.111	19.9143
4.111	19.915
4.111	19.915
4.111	19.9146
4.111	19.9144
4.111	19.9151
4.111	19.9152
4.111	19.9155
4.132	19.9231
4.132	19.921
4.132	19.9155
4.132	19.913
4.132	19.9153
4.132	19.9153
4.132	19.9152
4.132	19.9144
4.132	19.9144
4.132	19.9146
4.132	19.9158
4.132	19.9153
4.132	19.9152
4.133	19.9147
4.133	19.9151
4.161	19.9229
4.161	19.9227
4.161	19.9148
4.161	19.9143
4.161	19.9148
4.161	19.9146
4.161	19.9157
4.161	19.9158
4.161	19.916
4.161	19.9155
4.161	19.9148
4.161	19.915
4.161	19.915
4.161	19.9155
4.161	19.9164
4.182	19.9233
4.182	19.915
4.182	19.9154
4.182	19.9159
4.183	19.9148
4.218	19.9131
4.218	19.918
4.218	19.9231
4.218	19.9241
4.218	19.9151
4.218	19.9144
4.232	19.915
4.232	19.9206
4.268	19.9125
4.268	19.9141
4.289	19.9135
4.289	19.913
4.29	19.9153
4.325	19.9125
4.325	19.9128
4.325	19.9138
4.339	19.9122
4.339	19.912
4.339	19.9238
4.375	19.912
4.375	19.912
4.396	19.9125
4.432	19.9128
4.447	19.9128
4.447	19.9127
4.482	19.9134
4.482	19.9127
4.482	19.9125
4.482	19.9122
4.504	19.9141
4.504	19.913
4.532	19.9134
4.59	19.9124
4.59	19.9128
4.59	19.9137
4.604	19.9123
4.604	19.9137
4.64	19.9127
4.64	19.913
4.661	19.9127
4.661	19.9128
4.697	19.9125
4.711	19.912
4.711	19.9125
4.711	19.9124
4.747	19.9122
4.747	19.9125
4.747	19.9128
4.768	19.9115
4.804	19.9102
4.804	19.9108
4.804	19.9113
4.804	19.9118
4.818	19.9106
4.818	19.9109
4.818	19.9118
4.854	19.9131
4.854	19.9109
4.854	19.9111
4.854	19.911
4.854	19.9111
4.876	19.9125
4.876	19.9111
4.904	19.912
4.926	19.9111
4.926	19.9109
4.926	19.9128
4.926	19.9128
4.961	19.9083
4.961	19.9088
4.961	19.9117
4.961	19.912
4.961	19.913
4.976	19.9095
4.976	19.91
5.011	19.9084
5.011	19.9086
5.011	19.9107
5.011	19.9109
5.012	19.913
5.033	19.9079
5.033	19.9083
5.033	19.9081
5.033	19.9084
5.069	19.9081
5.069	19.908
5.069	19.9087
5.083	19.9083
5.083	19.9079
5.119	19.9083
5.119	19.9083
5.119	19.9083
5.119	19.9083
5.14	19.9079
5.14	19.9084
5.14	19.9083
5.14	19.9084
5.176	19.9076
5.176	19.9083
5.176	19.9088
5.19	19.9074
5.24	19.9072
5.276	19.9083
5.276	19.9078
5.276	19.9076
5.276	19.9083
5.297	19.9084
5.297	19.9084
5.333	19.9083
5.333	19.9083
5.347	19.9081
5.383	19.9086
5.405	19.9078
5.44	19.9076
5.44	19.9079
5.455	19.9079
5.49	19.9079
5.49	19.9077
5.512	19.9076
5.548	19.9076
5.548	19.9081
5.562	19.9079
5.562	19.9083
5.598	19.9083
5.612	19.9074
5.648	19.9079
5.719	19.9079
5.755	19.9079
5.755	19.9077
5.777	19.9081
5.812	19.9077
5.812	19.9072
5.827	19.9078
5.884	19.9069
5.884	19.9076
5.92	19.9067
5.97	19.9068
5.984	19.9072
5.984	19.9071
6.02	19.907
6.041	19.9076
6.077	19.9074
6.127	19.9083
6.127	19.9081
6.127	19.9074
6.149	19.9079
6.235	19.9081
6.256	19.908
6.256	19.9087
6.292	19.9074
6.306	19.9074
6.342	19.9065
6.356	19.9073
6.392	19.907
6.413	19.9062
6.449	19.9053
6.464	19.9051
6.499	19.9056
6.521	19.9049
6.557	19.9055
6.557	19.9047
6.57	19.9055
6.571	19.9065
6.571	19.9056
6.607	19.9062
6.621	19.9077
6.663	19.9106
6.713	19.9033
6.713	19.9088
6.714	19.9092
6.714	19.9086
6.714	19.9069
6.727	19.9053
6.727	19.9099
6.727	19.9104
6.727	19.9083
6.727	19.9085
6.727	19.9095
6.728	19.9114
6.728	19.911
6.728	19.9093
6.728	19.9093
6.763	19.898
6.763	19.9019
6.763	19.9032
6.763	19.9044
6.763	19.9109
6.763	19.9084
6.763	19.9093
6.763	19.9093
6.763	19.9106
6.763	19.9065
6.764	19.9111
6.785	19.9
6.785	19.9032
6.785	19.9097
6.785	19.907
6.785	19.9125
6.82	19.9021
6.82	19.9009
6.82	19.9019
6.821	19.911
6.821	19.9081
6.821	19.9092
6.821	19.9114
6.821	19.9134
6.821	19.9135
6.821	19.9122
6.821	19.9097
6.835	19.9021
6.835	19.898
6.835	19.9028
6.835	19.9079
6.835	19.9109
6.835	19.9106
6.835	19.9116
6.835	19.9206
6.87	19.9083
6.87	19.8998
6.871	19.9122
6.871	19.9124
6.871	19.9148
6.871	19.9159
6.871	19.9124
6.871	19.9135
6.871	19.9122
6.892	19.9094
6.892	19.9014
6.892	19.9007
6.892	19.9106
6.892	19.9137
6.892	19.9136
6.892	19.916
6.893	19.922
6.893	19.9227
6.893	19.922
6.893	19.9123
6.893	19.9125
6.893	19.9136
6.893	19.9123
6.928	19.8982
6.928	19.9081
6.928	19.9122
6.928	19.918
6.928	19.9227
6.928	19.9217
6.928	19.9211
6.928	19.9143
6.928	19.9128
6.942	19.8981
6.943	19.9203
6.943	19.9174
6.943	19.9153
6.943	19.9136
6.978	19.9072
6.978	19.9224
6.979	19.9192
6.992	19.9139
7.035	19.9072
7.036	19.922
7.085	19.9134
7.085	19.9144
7.085	19.9122
7.099	19.9123
7.099	19.9143
7.099	19.9058
7.156	19.9116
7.192	19.9128
7.192	19.9118
7.192	19.9115
7.207	19.9117
7.264	19.9128
7.3	19.9128
7.314	19.9132
7.35	19.913
7.364	19.9132
7.364	19.913
7.407	19.9125
7.457	19.9139
7.457	19.9134
7.471	19.9136
7.507	19.9138
7.529	19.9132
7.579	19.9146
7.614	19.9147
7.614	19.9144
7.636	19.9137
7.672	19.9134
7.686	19.9158
7.686	19.9136
7.779	19.9143
7.793	19.919
7.829	19.9229
7.829	19.9194
7.829	19.9171
7.843	19.9197
7.936	19.9314
7.951	19.934
7.951	19.9331
7.951	19.9273
7.986	19.9337
7.986	19.9342
8.008	19.931
8.058	19.933
8.094	19.9307
8.108	19.9296
8.108	19.9289
8.151	19.9298
8.151	19.9321
8.201	19.9315
8.201	19.9301
8.201	19.9289
8.215	19.9324
8.215	19.9317
8.215	19.9301
8.215	19.93
8.251	19.9312
8.273	19.9312
8.273	19.9326
8.308	19.9323
8.308	19.9333
8.308	19.9315
8.308	19.9323
8.308	19.9326
8.322	19.9289
8.322	19.9314
8.323	19.9331
8.323	19.9315
8.323	19.931
8.358	19.9324
8.358	19.9324
8.358	19.9312
8.358	19.9308
8.372	19.9337
8.372	19.9328
8.373	19.9303
8.415	19.9353
8.415	19.9347
8.415	19.9346
8.415	19.9344
8.415	19.9333
8.415	19.9294
8.415	19.9298
8.416	19.931
8.429	19.9266
8.429	19.9317
8.429	19.9356
8.429	19.9356
8.429	19.9349
8.43	19.9347
8.43	19.9345
8.43	19.9335
8.43	19.9322
8.43	19.931
8.43	19.9335
8.465	19.9291
8.465	19.9303
8.465	19.9312
8.465	19.9335
8.465	19.9354
8.465	19.9358
8.465	19.9337
8.479	19.9307
8.479	19.9294
8.479	19.9303
8.479	19.9349
8.522	19.9365
8.522	19.9342
8.522	19.9324
8.522	19.927
8.522	19.9277
8.536	19.9361
8.536	19.9366
8.536	19.9351
8.537	19.9337
8.537	19.9275
8.537	19.9314
8.572	19.9372
8.572	19.9365
8.586	19.9317
8.587	19.9361
8.587	19.9365
8.629	19.9338
8.629	19.9257
8.629	19.9361
8.644	19.9328
8.644	19.9224
8.679	19.9365
8.679	19.9342
8.679	19.9337
8.679	19.9284
8.68	19.9356
8.694	19.9335
8.694	19.9338
8.744	19.937
8.744	19.9352
8.787	19.936
8.787	19.9365
8.801	19.9382
8.801	19.9367
8.801	19.936
8.801	19.9363
8.837	19.9386
8.837	19.9373
8.851	19.939
8.894	19.9393
8.894	19.9388
8.908	19.9384
8.908	19.9393
8.908	19.9391
8.944	19.9368
8.944	19.9388
8.958	19.9372
8.958	19.9384
9.001	19.937
9.001	19.9388
9.051	19.9382
9.051	19.9388
9.066	19.9368
9.101	19.9381
9.116	19.9388
9.116	19.9377
9.116	19.9373
9.116	19.9384
9.116	19.9377
9.159	19.9381
9.173	19.9377
9.209	19.9393
9.209	19.9382
9.209	19.9381
9.223	19.9393
9.266	19.9398
9.28	19.9398
9.28	19.9404
9.28	19.9395
9.316	19.9402
9.316	19.9405
9.33	19.9402
9.33	19.941
9.373	19.9405
9.388	19.9398
9.423	19.9384
9.423	19.9382
9.423	19.9398
9.438	19.9388
9.438	19.9391
9.473	19.9395
9.488	19.9363
9.488	19.9444
9.488	19.9416
9.488	19.9381
9.531	19.9436
9.531	19.943
9.581	19.9337
9.595	19.9308
9.595	19.9417
9.638	19.928
9.638	19.9291
9.638	19.9391
9.652	19.9285
9.652	19.9312
9.688	19.9225
9.688	19.9291
9.702	19.9259
9.702	19.9282
9.745	19.9222
9.759	19.927
9.759	19.9222
9.795	19.9427
9.795	19.9241
9.809	19.9421
9.809	19.9372
9.81	19.9342
9.81	19.9338
9.81	19.9227
9.845	19.9305
9.917	19.9451
9.953	19.9449
9.953	19.9346
9.967	19.9442
9.967	19.9448
10.01	19.9451
10.024	19.943
10.024	19.9446
10.06	19.9266
10.06	19.9432
10.06	19.9426
10.06	19.9434
10.06	19.9398
10.074	19.9425
10.074	19.9428
10.117	19.9384
10.124	19.9398
10.167	19.9409
10.181	19.9095
10.181	19.9125
10.181	19.9219
10.182	19.9379
10.274	19.9095
10.274	19.9068
10.275	19.9144
10.289	19.9037
10.289	19.9335
10.339	19.9025
10.339	19.9068
10.339	19.9127
10.382	19.8912
10.382	19.898
10.382	19.9035
10.382	19.9101
10.432	19.8866
10.432	19.8866
10.446	19.8889
10.446	19.894
10.489	19.9264
10.489	19.8839
10.496	19.8845
10.496	19.8859
10.496	19.8861
10.539	19.8896
10.539	19.8873
10.553	19.8864
10.603	19.9416
10.604	19.9057
10.604	19.8853
10.646	19.9273
10.646	19.9323
10.661	19.9301
10.697	19.9388
10.711	19.9147
10.711	19.9213
10.711	19.9301
10.768	19.9134
10.768	19.925
10.768	19.9213
10.804	19.8986
10.804	19.9097
10.804	19.9157
10.804	19.918
10.818	19.8922
10.818	19.9051
10.861	19.8621
10.861	19.8811
10.868	19.8568
10.868	19.8751
10.868	19.8861
10.911	19.8579
10.911	19.8566
10.925	19.8605
10.925	19.8575
10.925	19.8566
10.925	19.8563
10.961	19.8614
10.961	19.8582
10.975	19.8603
10.975	19.8602
10.975	19.8644
10.975	19.8663
10.975	19.864
11.018	19.8401
11.018	19.8517
11.018	19.8503
11.018	19.8577
11.018	19.8654
11.033	19.8561
11.068	19.8464
11.068	19.8572
11.068	19.8646
11.082	19.8491
11.083	19.8454
11.083	19.8497
11.125	19.8399
11.125	19.8482
11.125	19.8478
11.14	19.8103
11.14	19.8172
11.14	19.8341
11.14	19.8375
11.14	19.8455
11.14	19.8459
11.14	19.8503
11.14	19.8575
11.175	19.8272
11.19	19.8221
11.19	19.8185
11.19	19.8122
11.19	19.8095
11.232	19.8219
11.233	19.8218
11.233	19.8239
11.233	19.8198
11.233	19.8151
11.233	19.8069
11.233	19.8161
11.24	19.8182
11.24	19.823
11.283	19.8219
11.297	19.8353
11.297	19.8228
11.297	19.824
11.297	19.8395
11.333	19.8153
11.347	19.8834
11.347	19.8561
11.347	19.8496
11.347	19.8182
11.347	19.8224
11.39	19.8424
11.39	19.8302
11.404	19.8216
11.44	19.8892
11.44	19.8878
11.44	19.8894
11.44	19.8691
11.454	19.8894
11.454	19.8889
11.454	19.8908
11.511	19.891
11.511	19.8912
11.511	19.8893
11.547	19.8905
11.547	19.8915
11.547	19.8899
11.561	19.891
11.604	19.8698
11.604	19.8882
11.612	19.8776
11.612	19.8838
11.612	19.89
11.654	19.8706
11.654	19.8728
11.669	19.8691
11.669	19.8709
11.719	19.8688
11.776	19.8691
11.812	19.8691
11.826	19.8693
11.826	19.8688
11.826	19.8698
11.869	19.8669
11.869	19.869
11.869	19.8686
11.876	19.8665
11.876	19.8677
11.933	19.866
11.976	19.8662
11.984	19.8756
11.984	19.8667
12.027	19.8827
12.027	19.8688
12.041	19.8935
12.091	19.9083
12.091	19.9028
12.134	19.906
12.134	19.907
12.148	19.897
12.184	19.857
12.198	19.8579
12.198	19.8764
12.241	19.8631
12.248	19.8734
12.248	19.8631
12.306	19.8658
12.349	19.8642
12.356	19.8871
12.399	19.888
12.399	19.8814
12.413	19.8884
12.449	19.8813
12.463	19.8709
12.463	19.8868
12.506	19.8658
12.52	19.8631
12.52	19.8672
12.556	19.8591
12.57	19.7852
12.57	19.8425
12.62	19.7831
12.62	19.8559
12.663	19.8091
12.721	19.7861
12.728	19.7556
12.728	19.7738
12.771	19.7558
12.771	19.7651
12.785	19.7465
12.821	19.7275
12.835	19.7268
12.835	19.7318
12.878	19.7218
12.892	19.7157
12.892	19.7184
12.928	19.6572
12.928	19.74
12.928	19.722
12.942	19.6976
12.992	19.7258
12.992	19.7329
13.035	19.6741
13.05	19.6563
13.05	19.6539
13.092	19.6113
13.143	19.621
13.143	19.6502
13.157	19.6146
13.157	19.6292
13.157	19.6514
13.207	19.6051
13.207	19.6053
13.207	19.651
13.25	19.6092
13.264	19.6119
13.264	19.6122
13.3	19.6066
13.357	19.615
13.364	19.6033
13.364	19.6062
13.364	19.6138
13.407	19.606
13.407	19.6023
13.422	19.6051
13.465	19.6017
13.472	19.5983
13.472	19.606
13.529	19.5856
13.529	19.5972
13.529	19.6141
13.572	19.5655
13.572	19.5795
13.572	19.5913
13.579	19.5725
13.579	19.5767
13.636	19.5625
13.636	19.5605
13.672	19.6087
13.672	19.5767
13.686	19.5995
13.686	19.5943
13.729	19.5906
13.736	19.5997
13.736	19.6074
13.779	19.6097
13.794	19.6548
13.794	19.5918
13.836	19.5547
13.837	19.6238
13.837	19.6329
13.844	19.6153
13.887	19.5891
13.901	19.6044
13.901	19.6524
13.951	19.5551
13.951	19.5767
13.951	19.5879
14.008	19.5501
14.008	19.5507
14.044	19.5376
14.044	19.553
14.058	19.5459
14.058	19.5589
14.101	19.5321
14.101	19.55
14.108	19.5347
14.108	19.5394
14.151	19.5252
14.166	19.5223
14.166	19.5297
14.166	19.5311
14.208	19.5167
14.209	19.5204
14.216	19.5192
14.216	19.5209
14.216	19.5211
14.259	19.5219
14.273	19.5303
14.273	19.5273
14.316	19.5318
14.323	19.5558
14.323	19.5211
14.323	19.5317
14.323	19.5208
14.323	19.5176
14.366	19.5324
14.373	19.5552
14.373	19.5216
14.416	19.5422
14.416	19.5255
14.43	19.5547
14.43	19.5459
14.43	19.5419
14.43	19.5387
14.473	19.551
14.48	19.5677
14.537	19.5765
14.537	19.5709
14.537	19.5588
14.58	19.5829
14.58	19.5739
14.58	19.5637
14.587	19.598
14.587	19.5906
14.587	19.5865
14.63	19.5935
14.631	19.5552
14.645	19.5958
14.645	19.5797
14.688	19.6055
14.695	19.6108
14.738	19.619
14.738	19.5965
14.745	19.6315
14.745	19.6162
14.745	19.6011
14.802	19.6277
14.802	19.6357
14.802	19.6363
14.802	19.6263
14.845	19.6351
14.895	19.6305
14.895	19.6303
14.909	19.6308
14.952	19.6463
14.952	19.6328
14.959	19.641
14.959	19.6287
14.959	19.6301
15.002	19.6435
15.017	19.644
15.067	19.6437
15.117	19.6449
15.117	19.6456
15.16	19.6447
15.217	19.6475
15.224	19.6481
15.224	19.6477
15.224	19.646
15.224	19.6454
15.267	19.65
15.324	19.6502
15.331	19.651
15.389	19.647
15.389	19.6512
15.432	19.6447
15.439	19.6461
15.439	19.6484
15.532	19.6504
15.546	19.6563
15.546	19.6437
15.596	19.6584
15.639	19.6587
15.654	19.6593
15.704	19.6731
15.704	19.6604
15.747	19.6678
15.811	19.6546
15.811	19.6761
15.854	19.6711
15.861	19.6247
15.918	19.6335
15.961	19.625
15.968	19.6587
16.026	19.6361
16.069	19.6653
16.076	19.6546
16.133	19.6583
16.176	19.6463
16.183	19.6255
16.183	19.6347
16.276	19.6208
16.291	19.6245
16.341	19.6315
16.384	19.6269
16.398	19.6231
16.398	19.6189
16.441	19.6395
16.505	19.6593
16.505	19.6549
16.598	19.6477
16.605	19.64
16.605	19.6553
16.713	19.5948
16.713	19.6241
16.756	19.5278
16.756	19.6028
16.813	19.575
16.82	19.5639
16.82	19.5849
16.87	19.5547
17.035	19.503
17.035	19.5065
17.035	19.5164
17.128	19.5049
17.142	19.4854
17.142	19.5415
17.185	19.4556
17.192	19.4272
17.242	19.4198
17.293	19.4182
17.3	19.4182
17.35	19.4189
17.4	19.4187
17.407	19.417
17.457	19.4196
17.514	19.4145
17.557	19.4066
17.565	19.4068
17.565	19.4107
17.615	19.4043
17.665	19.3991
17.672	19.3973
17.722	19.398
17.772	19.3936
17.779	19.391
17.829	19.3961
17.872	19.3766
17.872	19.3883
17.887	19.3845
17.887	19.3913
17.93	19.3841
17.937	19.385
17.987	19.3792
17.987	19.3841
18.094	19.3748
18.094	19.3827
18.194	19.3734
18.201	19.372
18.202	19.3735
18.202	19.375
18.309	19.3701
18.309	19.3729
18.309	19.3769
18.352	19.3706
18.359	19.3689
18.359	19.3699
18.409	19.3689
18.416	19.3694
18.466	19.3678
18.466	19.3696
18.516	19.3694
18.524	19.3699
18.566	19.3692
18.574	19.3676
18.574	19.3672
18.617	19.3714
18.681	19.3711
18.681	19.3704
18.731	19.3717
18.731	19.3722
18.731	19.3717
18.731	19.3711
18.781	19.3717
18.831	19.372
18.838	19.372
18.896	19.3715
18.896	19.3721
18.939	19.3694
18.946	19.3704
18.946	19.3711
19.003	19.3659
19.003	19.3682
19.003	19.37
19.046	19.3632
19.053	19.3626
19.103	19.3708
19.16	19.3664
19.161	19.3611
19.203	19.3721
19.203	19.3699
19.211	19.3715
19.268	19.3725
19.268	19.3715
19.311	19.3717
19.318	19.3724
19.375	19.3705
19.375	19.3722
19.425	19.3706
19.425	19.3713
19.468	19.3715
19.475	19.3713
19.533	19.3709
19.533	19.3715
19.533	19.3713
19.576	19.3711
19.633	19.3682
19.64	19.3697
19.69	19.3688
19.69	19.3689
19.747	19.3699
19.747	19.3674
19.79	19.3703
19.797	19.3694
19.797	19.3708
19.898	19.365
19.905	19.3659
19.905	19.3683
19.955	19.3646
19.955	19.3646
20.005	19.3663
20.012	19.3653
20.062	19.3652
20.119	19.362
20.119	19.3634
20.162	19.3599
20.169	19.3598
20.22	19.359
20.22	19.3592
20.27	19.3584
20.277	19.3594
20.327	19.3568
20.327	19.3573
20.377	19.356
20.434	19.3563
20.491	19.355
20.491	19.3547
20.492	19.3545
20.492	19.3553
20.585	19.3557
20.592	19.3563
20.649	19.3569
20.649	19.3569
20.692	19.3566
20.699	19.3568
20.756	19.3578
20.806	19.3589
20.806	19.3578
20.856	19.3591
20.914	19.3585
20.914	19.3592
20.964	19.3578
20.964	19.3581
21.014	19.3571
21.021	19.3576
21.071	19.3582
21.128	19.3585
21.128	19.3583
21.171	19.3589
21.229	19.358
21.229	19.3585
21.229	19.3585
21.286	19.3574
21.286	19.3581
21.386	19.3578
21.443	19.3559
21.493	19.3538
21.501	19.3547
21.501	19.3564
21.551	19.3527
21.601	19.3495
21.601	19.3515
21.658	19.3504
21.708	19.3476
21.708	19.3474
21.708	19.3483
21.765	19.3473
21.808	19.3441
21.873	19.3443
21.873	19.3457
21.923	19.3443
21.973	19.3448
21.973	19.3443
22.023	19.3462
22.08	19.3452
22.138	19.3478
22.188	19.3508
22.188	19.3506
22.188	19.3495
22.238	19.3506
22.245	19.3511
22.345	19.3522
22.345	19.3522
22.345	19.3517
22.403	19.3525
22.503	19.3527
22.51	19.3517
22.51	19.3526
22.56	19.3509
22.617	19.3497
22.66	19.3469
22.667	19.3483
22.717	19.3432
22.717	19.3434
22.717	19.3459
22.775	19.3455
22.925	19.342
22.932	19.3409
22.932	19.342
22.989	19.3397
22.99	19.3427
23.04	19.3395
23.09	19.3401
23.14	19.3373
23.14	19.3404
23.147	19.3409
23.197	19.342
23.254	19.3425
23.254	19.3425
23.304	19.3285
23.304	19.3413
23.462	19.3278
23.462	19.3267
23.462	19.3339
23.519	19.3394
23.569	19.3288
23.569	19.3283
23.619	19.3297
23.627	19.3264
23.677	19.3188
23.677	19.3229
23.734	19.317
23.777	19.3167
23.834	19.3151
23.834	19.3175
23.891	19.3154
23.891	19.3159
23.941	19.3159
23.942	19.3151
23.999	19.316
24.049	19.3156
24.099	19.3158
24.106	19.3149
24.106	19.3154
24.156	19.3149
24.206	19.3151
24.206	19.3152
24.264	19.3141
24.264	19.3144
24.314	19.3139
24.314	19.3154
24.371	19.3108
24.421	19.3116
24.421	19.3127
24.471	19.3085
24.478	19.3097
24.528	19.3044
24.528	19.3048
24.528	19.3063
24.579	19.3051
24.579	19.3079
24.686	19.3035
24.686	19.3052
24.736	19.3042
24.743	19.3023
24.743	19.3051
24.793	19.3021
24.793	19.3027
24.85	19.3022
24.851	19.3023
24.901	19.3022
24.901	19.3023
24.901	19.3026
24.951	19.3023
25.008	19.302
25.008	19.3023
25.008	19.3024
25.058	19.3023
25.058	19.3021
25.058	19.3024
25.108	19.3025
25.115	19.3023
25.165	19.303
25.165	19.3026
25.223	19.3033
25.223	19.3027
25.273	19.3033
25.273	19.3033
25.323	19.3032
25.323	19.3032
25.373	19.3028
25.38	19.3032
25.38	19.303
25.38	19.303
25.43	19.304
25.487	19.3037
25.487	19.304
25.487	19.3039
25.487	19.3038
25.538	19.3039
25.595	19.301
25.595	19.3026
25.645	19.3003
25.645	19.3005
25.645	19.3009
25.695	19.301
25.695	19.3001
25.752	19.301
25.802	19.3018
25.802	19.3018
25.802	19.3013
25.802	19.3016
25.86	19.3014
25.91	19.3018
25.91	19.3015
25.967	19.3018
25.967	19.3019
26.017	19.3021
26.017	19.3016
26.067	19.3019
26.067	19.3022
26.124	19.3015
26.124	19.3021
26.175	19.3019
26.232	19.3016
26.232	19.3016
26.282	19.3013
26.282	19.3014
26.332	19.302
26.339	19.3018
26.389	19.3021
26.389	19.3016
26.439	19.3023
26.439	19.3016
26.497	19.3018
26.547	19.3018
26.604	19.3018
26.604	19.3018
26.604	19.3018
26.711	19.301
26.711	19.301
26.711	19.3009
26.811	19.3012
26.869	19.3011
26.869	19.3016
26.919	19.3019
26.919	19.301
26.976	19.3019
26.976	19.3019
27.083	19.3015
27.083	19.3016
27.083	19.3015
27.134	19.3019
27.184	19.3012
27.241	19.3016
27.241	19.3016
27.341	19.3014
27.348	19.3015
27.398	19.3009
27.398	19.3012
27.456	19.3012
27.456	19.3009
27.506	19.301
27.556	19.3005
27.613	19.3008
27.663	19.3001
27.721	19.3007
27.771	19.2991
27.771	19.3002
27.828	19.2995
27.878	19.2987
27.878	19.2982
27.928	19.2991
27.985	19.2991
28.035	19.2984
28.035	19.2989
28.093	19.2989
28.143	19.2982
28.2	19.2986
28.25	19.298
28.3	19.2984
28.3	19.2984
28.3	19.2981
28.358	19.298
28.465	19.2982
28.465	19.2977
28.515	19.2981
28.572	19.2975
28.572	19.2982
28.622	19.2975
28.673	19.2978
28.673	19.2981
28.673	19.2979
28.78	19.2977
28.837	19.2981
28.887	19.2974
28.887	19.298
28.887	19.2974
28.995	19.2972
28.995	19.297
28.995	19.2974
29.045	19.2968
29.045	19.2971
29.102	19.2968
29.152	19.2968
29.209	19.2969
29.317	19.2974
29.317	19.2975
29.317	19.297
29.367	19.2972
29.417	19.2975
29.417	19.297
29.474	19.2979
29.474	19.298
29.474	19.2979
29.524	19.2979
29.582	19.2975
29.632	19.2975
29.689	19.2971
29.689	19.2974
29.689	19.2977
29.739	19.2972
29.739	19.2968
29.789	19.2963
29.789	19.297
29.847	19.2972
29.897	19.2959
29.954	19.2959
29.954	19.2961
29.954	19.2964
30.004	19.2962
30.004	19.2959
30.061	19.2963
30.111	19.2961
30.111	19.2957
30.111	19.2959
30.161	19.2957
30.161	19.2958
30.269	19.2956
30.269	19.2958
30.269	19.2959
30.326	19.2961
30.326	19.2954
30.326	19.2959
30.376	19.2961
30.433	19.2959
30.433	19.2958
30.484	19.2961
30.484	19.2963
30.484	19.2959
30.534	19.2961
30.534	19.2961
30.591	19.2963
30.641	19.2962
30.641	19.2967
30.641	19.2961
30.698	19.2963
30.748	19.2965
30.806	19.2962
30.806	19.2963
30.806	19.2959
30.856	19.2968
30.856	19.2968
30.856	19.2963
30.906	19.2959
30.963	19.2959
31.013	19.2956
31.013	19.2956
31.013	19.2968
31.07	19.2959
31.07	19.2957
31.121	19.2954
31.121	19.2956
31.178	19.2955
31.228	19.2951
31.228	19.2953
31.278	19.2952
31.278	19.2956
31.278	19.2959
31.335	19.2954
31.385	19.2956
31.443	19.2958
31.443	19.2954
31.493	19.2957
31.493	19.2956
31.493	19.2959
31.55	19.2954
31.55	19.2959
31.65	19.2954
31.65	19.2956
31.708	19.2954
31.758	19.2953
31.758	19.2955
31.758	19.2954
31.815	19.2953
31.865	19.295
31.865	19.2954
31.915	19.2949
31.922	19.2951
31.922	19.2951
32.023	19.295
32.08	19.2944
32.08	19.2949
32.13	19.2948
32.13	19.2945
32.187	19.2945
32.237	19.2947
32.237	19.2947
32.237	19.2945
32.295	19.2947
32.395	19.2947
32.395	19.2949
32.452	19.2949
32.452	19.2945
32.452	19.2947
32.502	19.2948
32.559	19.2947
32.61	19.2949
32.66	19.2947
32.667	19.2947
32.667	19.2945
32.767	19.2944
32.767	19.2949
32.767	19.2949
32.824	19.2945
32.874	19.2944
32.932	19.2944
32.932	19.2945
32.982	19.2942
32.982	19.2942
33.039	19.2945
33.089	19.2945
33.089	19.2944
33.139	19.2943
33.197	19.2944
33.247	19.2942
33.247	19.2944
33.304	19.2941
33.304	19.294
33.354	19.294
33.354	19.2944
33.411	19.2937
33.461	19.294
33.519	19.2944
33.519	19.294
33.569	19.2942
33.569	19.2942
33.619	19.2945
33.676	19.2942
33.676	19.294
33.676	19.2944
33.726	19.294
33.784	19.294
33.834	19.2942
33.834	19.2938
33.891	19.2945
33.891	19.2942
33.941	19.2942
33.941	19.2943
33.991	19.2942
34.048	19.2944
34.048	19.2947
34.098	19.2947
34.098	19.2945
34.098	19.2945
34.206	19.2949
34.206	19.2956
34.206	19.2945
34.263	19.2948
34.306	19.2949
34.313	19.2948
34.313	19.2947
34.363	19.2953
34.421	19.2952
34.421	19.2953
34.421	19.2953
34.471	19.2956
34.521	19.2955
34.528	19.2956
34.528	19.2953
34.578	19.2958
34.578	19.2954
34.578	19.2951
34.685	19.2954
34.685	19.2956
34.735	19.2953
34.735	19.2953
34.736	19.2955
34.793	19.2954
34.793	19.2951
34.843	19.2956
34.843	19.2953
34.843	19.2951
34.9	19.2956
34.95	19.2958
34.95	19.2956
34.95	19.2957
35.007	19.2955
35.007	19.2963
35.05	19.2949
35.058	19.2951
35.058	19.2951
35.108	19.2954
35.165	19.2954
35.165	19.2953
35.165	19.2954
35.215	19.2955
35.215	19.2953
35.265	19.2954
35.272	19.2947
35.322	19.2952
35.322	19.2953
35.38	19.2953
35.38	19.2956
35.38	19.2951
35.423	19.295
35.48	19.2954
35.48	19.2953
35.48	19.2953
35.537	19.2952
35.537	19.2951
35.587	19.2958
35.587	19.2956
35.637	19.2961
35.644	19.2959
35.695	19.2956
35.695	19.2962
35.752	19.2958
35.752	19.2961
35.802	19.2959
35.802	19.2957
35.852	19.2958
35.902	19.2959
35.909	19.2957
35.909	19.2956
35.959	19.2958
36.017	19.2959
36.067	19.2956
36.067	19.2957
36.067	19.2956
36.124	19.2964
36.124	19.2963
36.124	19.2963
36.174	19.2959
36.224	19.2959
36.282	19.2961
36.332	19.2959
36.332	19.2963
36.332	19.2964
36.332	19.2961
36.389	19.2964
36.389	19.2963
36.439	19.2963
36.496	19.2965
36.597	19.2964
36.597	19.2965
36.654	19.2963
36.654	19.2967
36.704	19.2968
36.754	19.2965
36.761	19.2974
36.761	19.297
36.761	19.2968
36.869	19.2974
36.919	19.2974
36.919	19.2972
36.919	19.2973
36.969	19.2967
37.019	19.2963
37.026	19.2969
37.076	19.2974
37.134	19.2972
37.134	19.2965
37.176	19.2975
37.184	19.2972
37.241	19.297
37.291	19.2974
37.291	19.2975
37.341	19.2981
37.348	19.2976
37.398	19.2977
37.449	19.2983
37.449	19.2981
37.506	19.2977
37.506	19.2982
37.556	19.2977
37.606	19.298
37.613	19.2974
37.663	19.2975
37.721	19.2982
37.721	19.2981
37.721	19.2978
37.764	19.2982
37.821	19.2982
37.871	19.2988
37.878	19.2983
37.878	19.2984
37.928	19.2988
37.985	19.2989
37.985	19.2989
38.028	19.2994
38.036	19.2993
38.093	19.2993
38.093	19.2991
38.143	19.2995
38.143	19.2991
38.193	19.299
38.243	19.2993
38.25	19.2991
38.3	19.2996
38.3	19.2993
38.3	19.2994
38.351	19.2994
38.358	19.2996
38.408	19.2995
38.458	19.2998
38.465	19.2996
38.515	19.3003
38.515	19.3
38.565	19.2999
38.565	19.3002
38.565	19.3002
38.623	19.3002
38.623	19.3
38.666	19.2998
38.673	19.3005
38.73	19.2998
38.73	19.2999
38.773	19.301
38.78	19.3005
38.78	19.3003
38.837	19.3003
38.88	19.3005
38.887	19.3009
38.938	19.3002
38.938	19.3007
38.938	19.3004
38.995	19.3
38.995	19.3006
39.038	19.3007
39.045	19.3012
[truncated: 40,399 more rows]
